# Supplementary material for: Sources of gene expression variation in a globally diverse human cohort
Source: Nature. 2024 Jul 17;632(8023):122–30. doi: 10.1038/s41586-024-07708-2 (PMC11291278; doi:10.1038/s41586-024-07708-2)
Supplement: Supplementary file 3 — This file contains Supplementary Table 1, which contains a description of traits used for colocalization analyses with PAGE and links to summary statistics. [file 41586_2024_7708_MOESM3_ESM.xlsx]

## Sheet: Table S1.
Table S1. Complex trait GWAS in PAGE included in colocalization analysis. A summary of each of the 25 complex trait GWAS from the Population Architecture using Genomics and Epidemiology (PAGE) study that were included in our colocalization analysis. Harmonized summary statistics reported on the GRCh38 reference were downloaded from the NHGRI-EBI GWAS Catalog.
GWAS_catalog_accessionID	traitDescription	traitDescriptionShort	traitType	numSamples	total_GWAS_signals	eQTL_moderateColoc	eQTL_strongColoc	sQTL_moderateColoc	sQTL_strongColoc	summaryStatisticsLink
GCST008025	Body mass index	BMI	quant	49335	14	0	0	0	0	ftp://ftp.ebi.ac.uk/pub/databases/gwas/summary_statistics/GCST008001-GCST009000/GCST008025/harmonised/31217584-GCST008025-EFO_0004340.h.tsv.gz
GCST008026	Chronic kidney disease	CKD	cc	46263	1	0	0	0	0	ftp://ftp.ebi.ac.uk/pub/databases/gwas/summary_statistics/GCST008001-GCST009000/GCST008026/harmonised/31217584-GCST008026-EFO_0003884.h.tsv.gz
GCST008027	Smoking behaviour (cigarettes smoked per day)	Cig. per day	quant	15862	3	0	0	0	0	ftp://ftp.ebi.ac.uk/pub/databases/gwas/summary_statistics/GCST008001-GCST009000/GCST008027/harmonised/31217584-GCST008027-EFO_0006525.h.tsv.gz
GCST008028	Coffee consumption (cups per day)	Cups coffee per day	quant	35902	4	0	0	0	0	ftp://ftp.ebi.ac.uk/pub/databases/gwas/summary_statistics/GCST008001-GCST009000/GCST008028/harmonised/31217584-GCST008028-EFO_0006782.h.tsv.gz
GCST008029	Diastolic blood pressure	Diastolic BP	quant	35433	4	0	0	0	0	ftp://ftp.ebi.ac.uk/pub/databases/gwas/summary_statistics/GCST008001-GCST009000/GCST008029/harmonised/31217584-GCST008029-EFO_0006336.h.tsv.gz
GCST008030	Estimated glomerular filtration rate	Est. Glomerular Filt. Rate	quant	27900	8	1	1	1	1	ftp://ftp.ebi.ac.uk/pub/databases/gwas/summary_statistics/GCST008001-GCST009000/GCST008030/harmonised/31217584-GCST008030-EFO_0005208.h.tsv.gz
GCST008031	End-stage renal disease	End-stage renal disease	cc	33331	1	0	0	0	0	ftp://ftp.ebi.ac.uk/pub/databases/gwas/summary_statistics/GCST008001-GCST009000/GCST008031/harmonised/31217584-GCST008031-EFO_0003884.h.tsv.gz
GCST008032	Fasting blood glucose	Fasting blood glucose	quant	23911	8	0	0	0	0	ftp://ftp.ebi.ac.uk/pub/databases/gwas/summary_statistics/GCST008001-GCST009000/GCST008032/harmonised/31217584-GCST008032-EFO_0004465.h.tsv.gz
GCST008033	Fasting blood insulin	Fasting blood insulin	quant	21551	2	0	0	0	0	ftp://ftp.ebi.ac.uk/pub/databases/gwas/summary_statistics/GCST008001-GCST009000/GCST008033/harmonised/31217584-GCST008033-EFO_0004466.h.tsv.gz
GCST008034	Hemoglobin A1c levels	HbA1c levels	quant	11178	16	1	1	0	0	ftp://ftp.ebi.ac.uk/pub/databases/gwas/summary_statistics/GCST008001-GCST009000/GCST008034/harmonised/31217584-GCST008034-EFO_0004541.h.tsv.gz
GCST008035	High density lipoprotein cholesterol levels	HDL levels	quant	33063	26	2	2	2	2	ftp://ftp.ebi.ac.uk/pub/databases/gwas/summary_statistics/GCST008001-GCST009000/GCST008035/harmonised/31217584-GCST008035-EFO_0004612.h.tsv.gz
GCST008036	Hypertension	Hypertension	cc	49141	2	0	0	0	0	ftp://ftp.ebi.ac.uk/pub/databases/gwas/summary_statistics/GCST008001-GCST009000/GCST008036/harmonised/31217584-GCST008036-EFO_0000537.h.tsv.gz
GCST008037	Low density lipoprotein cholesterol levels	LDL levels	quant	32221	19	3	2	3	1	ftp://ftp.ebi.ac.uk/pub/databases/gwas/summary_statistics/GCST008001-GCST009000/GCST008037/harmonised/31217584-GCST008037-EFO_0004611.h.tsv.gz
GCST008038	Mean corpuscular hemoglobin concentration	MCHC	quant	19803	5	2	1	0	0	ftp://ftp.ebi.ac.uk/pub/databases/gwas/summary_statistics/GCST008001-GCST009000/GCST008038/harmonised/31217584-GCST008038-EFO_0004528.h.tsv.gz
GCST008039	Platelet count	Platelet count	quant	29328	28	4	3	3	3	ftp://ftp.ebi.ac.uk/pub/databases/gwas/summary_statistics/GCST008001-GCST009000/GCST008039/harmonised/31217584-GCST008039-EFO_0004309.h.tsv.gz
GCST008042	PR interval	PR interval	quant	17422	10	0	0	0	0	ftp://ftp.ebi.ac.uk/pub/databases/gwas/summary_statistics/GCST008001-GCST009000/GCST008042/harmonised/31217584-GCST008042-EFO_0004462.h.tsv.gz
GCST008043	QT interval	QT interval	quant	17348	11	3	2	1	1	ftp://ftp.ebi.ac.uk/pub/databases/gwas/summary_statistics/GCST008001-GCST009000/GCST008043/harmonised/31217584-GCST008043-EFO_0004682.h.tsv.gz
GCST008044	Systolic blood pressure	Systolic BP	quant	35433	4	1	1	0	0	ftp://ftp.ebi.ac.uk/pub/databases/gwas/summary_statistics/GCST008001-GCST009000/GCST008044/harmonised/31217584-GCST008044-EFO_0006335.h.tsv.gz
GCST008045	Total cholesterol levels	Tot. cholesterol levels	quant	33185	21	1	1	1	0	ftp://ftp.ebi.ac.uk/pub/databases/gwas/summary_statistics/GCST008001-GCST009000/GCST008045/harmonised/31217584-GCST008045-EFO_0004574.h.tsv.gz
GCST008046	Triglyceride levels	Triglyceride levels	quant	33096	16	2	2	1	0	ftp://ftp.ebi.ac.uk/pub/databases/gwas/summary_statistics/GCST008001-GCST009000/GCST008046/harmonised/31217584-GCST008046-EFO_0004530.h.tsv.gz
GCST008048	Type 2 diabetes	T2D	cc	45725	17	1	1	2	2	ftp://ftp.ebi.ac.uk/pub/databases/gwas/summary_statistics/GCST008001-GCST009000/GCST008048/harmonised/31217584-GCST008048-EFO_0001360.h.tsv.gz
GCST008049	White blood cell count	WBC count	quant	28534	46	2	0	3	3	ftp://ftp.ebi.ac.uk/pub/databases/gwas/summary_statistics/GCST008001-GCST009000/GCST008049/harmonised/31217584-GCST008049-EFO_0004308.h.tsv.gz
GCST008053	Height	Height	quant	49781	91	14	7	9	7	ftp://ftp.ebi.ac.uk/pub/databases/gwas/summary_statistics/GCST008001-GCST009000/GCST008053/harmonised/31217584-GCST008053-EFO_0004339.h.tsv.gz
GCST008054	QRS duration	QRS duration	quant	17046	11	2	1	2	2	ftp://ftp.ebi.ac.uk/pub/databases/gwas/summary_statistics/GCST008001-GCST009000/GCST008054/harmonised/31217584-GCST008054-EFO_0005055.h.tsv.gz
GCST008055	C-reactive protein levels	CRP levels	quant	28520	16	0	0	2	2	ftp://ftp.ebi.ac.uk/pub/databases/gwas/summary_statistics/GCST008001-GCST009000/GCST008055/harmonised/31217584-GCST008055-EFO_0004458.h.tsv.gz
